# Supplementary material for: An outlier approach: advancing diagnosis of neurological diseases through integrating proteomics into multi-omics guided exome reanalysis
Source: NPJ Genom Med. 2025 May 3;10:36. doi: 10.1038/s41525-025-00493-5 (PMC12049463; doi:10.1038/s41525-025-00493-5)
Supplement: Supplementary file 2 — Supplementary Information [file 41525_2025_493_MOESM2_ESM.xlsx]

## Sheet: Suppl. Data 1
							Presence of specific neurological disorders					Number of aberrant events				Number of OMIM genes (see footnote*)
Case number	Sex	Age (year)	Onset age	Genetic tests done	Year of initial genetic tests	Clinical features	Global developmental delay / intellectual disability	Movement disorders	Epilepsy	Autism spectrum disorders	Neurodevelopmental disorder	Number of aberrant expression outliers	Number of aberrant splicing outliers	Number of monoallelic variants (before prioritization)	Number of monoallelic variants (gnomad_exome_all<0.01)	Number of OUTRIDER hits that are OMIM genes	OUTRIDER hits that are OMIM genes	Number of FRASER hits that are OMIM genes	FRASER hits that are OMIM genes	Number of MAE hits that are OMIM genes (before prioritization)	MAE hits that are OMIM genes (before prioritization)	Number of MAE hits that are OMIM genes (gnomad_exome_all<0.01)	MAE hits that are OMIM genes (gnomad_exome_all<0.01)
SF061	M	20	Neonatal	Exome sequencing	2019	Bilateral profound deafness and cateract, history of severe metabolic crisis, recurrent episode of vomiting, mitochondrial complex I and IV deficiency, learning disability, ataxia gait	Yes					4	6	85	36	1	EIF2S3B, SLC23A2 (Provisional, is a viatmin C transporter, may be related to scurvy)	2	TMCO1, CAST	8	HSPG2, COL11A1, NOTCH2, LTBP1, ADA2, CAV3, AMACR, THBS2 (provisional)	2	LTBP1, THBS2
SF074	M	19	4m	Exome sequencing	2016	Global developmental delay, feeding problem and failure to thrive, movement disorder, visual impairment, brainstem dysfunction manifested as central hypoventilation, peripheral neuropathy, epilepsy, progressive loss of white matter	Yes	Yes			Yes	5	3	66	16	0	N/A	2	TACO1, PNPLA6	11	HSPG2, NOTCH2, GFRA1, NCAPD2 (provisional), CDK10, COL1A1, AXIN2, LTBP1, SCN9A, COL12A1, COL5A1	4	GFRA1, CDK10, AXIN2, COL12A1
SF102	F	30	3y	Exome sequencing	2016	Global developmental delay, febrile convulsion, progressive motor and cognitive deterioration, oromotor dysfunction, progressive dystonia with little element of spasticity, downward gaze palsy, periperhal neuropathy in lower limbs	Yes	Yes	Yes		Yes	6	3	56	16	1	TARS (TARS1: https://www.omim.org/entry/187790?search=TARS&highlight=tar)	2	GBA, TARS	7	FLG, COL1A1, ATG7, ACAD9, TARS, CCDC146, RBMX (provisional)	3	ATG7, ACAD9, TARS
SF104	M	16	4m	Exome sequencing	2015	Developmental delay, epilepsy, generalised dystonia, rigidity with generalised hyper-reflexia, severe brainstem dysfunction, marked extrapyramidal and pyramidal signs, cortical visual impairment, bilateral hearing loss, prominant bulbar dysfunction with feeding problem, central hypoventilation, hepatomegaly, neuromuscular scoliosis and right hip subluxation, hyperlactataemia and hyperalaninaemia	Yes	Yes			Yes	10	10	47	12	0	N/A	2	KIDINS220, MPDZ	4	ATP5MD, MMAB, DLG4, COL1A1	1	DLG4
SF108	M	21	9m	Exome sequencing	2016	Global developmental delay evolving into moderate intellectual diability, endocrine dysfunction, short statue, initial central hypotonia evolving hypertonia and weakness, spasticity, muscle weakness, progressive, progressive dystonia, bilateral sensorineural deafness, bilateral undescended testes	Yes	Yes			Yes	2	7	64	16	1	ALX3	3	POLR3GL, TSC2, MPDZ	7	POLR3GL, SVIL, SMPD1, COL1A1, TBCD, LTBP1, CASP8 (provisional)	3	POLR3GL, TBCD, CASP8
SF113	M	14	Neonatal	Exome sequencing	2016	Intractable focal epilepsy, severe intellectual disability, spastic quadriplegia, no definite developmental progress, cortical visual impairment, generalized hypotonia, mtDNA depletion	Yes	Yes	Yes		Yes	6	1	66	18	2	SUCLA2, NUDT15	0	N/A	2	ATP5MD, COL1A1	0	N/A
SF114	M	Deceased at 3m	Neonatal	Exome sequencing	2015	Neonatal encephalopathy and seizure, neuroimmunological inflammation , sudden deterioration with primary or secondary lactic acidosis			Yes			0	3	49	15	0	N/A	0	N/A	9	FAM149B1, NCAPD2 (provisional), CRLF1, LTBP1, CASP8 (provisional), CBS, SQSTM1, HCFC1, RPL10	3	CASP8 (provisional), CBS, RPL10
SF119	M	Deceased at 21m	Neonatal	Exome sequencing	2016	Global developemental delay, acute cardiopulmonary arrest, prominent brainstem dysfunction and extrapyramidal and pyramidal dysfunction with no evidence of neurological recovery, cortical visual impairment, optic atrophy, seizure , bilateral ptosis and myopathic facies, transient myocardial depression, oromotor dysfunction, drooling problem, spastic dystonia	Yes	Yes	Yes		Yes	1	2	179	108	0	N/A	2	MTOR, VCAN	18	ATAD3A, SMPD1, KMT5B, TBC1D2B, FLCN (ID was AC055811.2 in the output), KRT14, GAA, DYSF, ACTG2, CACNB4 (ID was AC068547.1, provisional), CASP8 (provisional), IFNGR2, CBS, CAV3, LPP, TUBB2A, RAC1, FDFT1	11	KMT5B, TBC1D2B, FLCN (ID was AC055811.2 in the output), CACNB4 (ID was AC068547.1, provisional), CASP8 (provisional), IFNGR2, CBS, CAV3, LPP, RAC1, FDFT1
SF123	M	17	16m	Exome sequencing	2016	Global developmental delay, central hypotonia without other neurological signs, kreb cycle disorders, progressive ptosis, progressive myopathy, progressive cerebellar ataxia, fatiguability	Yes	Yes			Yes	1	4	43	9	0	N/A	1	NBAS	6	HACD1, COL1A1, PRKAR1A, COL18A1, AMACR, SQSTM1	0	N/A
SF146	M	18	1y	Exome sequencing	2016	Global developmental delay evolving into mild intellectual disability, sugar-induced paroxysmal attacks , ataxia and weakness, epilepsy with febrile and afebrile seizures, history of febrile status epilepticus, recurrent episodic muscle weakness and ataxia precipitated by infection and high glucose intake, chronic mild cerebellar ataxia	Yes	Yes	Yes		Yes	2	8	61	19	0	N/A	4	UROD, COL1A1, DNAJC19, GSN	5	DPH2, AKR1C2, HACD1, INF2, GNS	1	DPH2
SF160	M	27	7y	Exome sequencing	2015	Intractable epilepsy, normal development			Yes			0	1	44	11	0	N/A	0	N/A	4	PER3 (provisional), RERE, LTBP1, CASP8 (provisional)	1	CASP8 (provisional)
SF166	F	18	7y	Exome sequencing	2016	Severe cognitive impairment, multiple types of intractable epilepsy, , bilateral lower limbs spasticity, generalized dyskinesia, hepatomegaly with deranged liver function, hypothyroidism	Yes	Yes	Yes		Yes	1	3	44	8	0	N/A	2	PITRM1, CYP4V2	6	FLG, MMP14, COL1A1, COL6A2, ELN, MDH2	2	MMP14, COL6A2
SF171	M	19	5m	Exome sequencing	2017	Global developmental delay with slowing of development, generalized dystonia, ptosis, non-progressive microcephaly, myclonic and tonic epilelpsy, evidence of ophthalmoplegia, severe intellectual disability, myopathy with facial involvement	Yes	Yes	Yes		Yes	3	9	141	56	1	GPAA1	4	NEXN, NUP107, CTCF, POLRMT	16	AK2, PAPSS2, PLCE1, PIK3C2A, PGM2L1, NUP107, TECPR2, ANKRD11, COL1A1, TRAPPC12, PANK2, ACAD9, AMACR, IL7R, ARSB, CCDC146	6	AK2, PAPSS2, PLCE1, NUP107, TRAPPC12, PANK2
SF180	M	39	2y	Exome sequencing	2016	Global developmental delay, spasticity over lower limbs, progressive lower limb weakness to near complete paralysis with involvement in upper limbs, presistent mixed upper and lower motor neuron signs, dysarthria, urinary and bowel control problem, myopathic changes	Yes	Yes			Yes	0	7	62	20	0	N/A	3	CDC73, ACY1, (and ABHD14A-ACY1, but ABHD14A-ACY1 does not exist as a OMIM gene entry), SGCB	5	AGRN, ADAMTSL4, AAAS, DES, SLC9A3	2	AAAS, SLC9A3
SF183	M	10	Neonatal	Exome sequencing	2016	Global developmental delay, seizure, hypertonia at birth, bilateral cateract, bilateral visual impairment, bilateral neurosensory hearing loss, response to light, subtle dysmorphism with wide anterior fontanelle, oromotor dysfunction, feeding problem, bilateral renal echogenecity, bilateral inguinal hernia, arrested myelination feature, mitochondrial complex I and IV deficiency	Yes				Yes	6	2	87	26	1	FBXO7	1	MAPKAPK5	5	HACD1, SVIL, FAM149B1, ATP5MD, SDHA	1	LTBP1
SF185	M	14	17m	Exome sequencing	2016	Global developmental delay with good cognitive function, progressive cerebellar ataxia, exercise intolerance, cerebellar atrophy, progressive proximal myopathy and soft dysmorphic features	Yes	Yes			Yes	2	5	108	15	0	N/A	0	N/A	9	NOTCH2, FLG, MSTO1, ATP5MD, SMPD1, NCAPD2, MMP14, COL1A1, ELN	1	MMP14
SF186	F	13	3y	Exome sequencing	2016	Chronic ataxia, white matter hyperintensities		Yes			Yes	2	5	192	66	0	N/A	3	PTPRF (provisional), TUBA1A, DAG1	15	ALPL, FLG, SBF2, TUBA1A, SLC11A2, MARK3 (provisional), ACSF3, POLR2A, TUBGCP6, CCDC50 (provisional), TENM3, SASH1, CCDC146, SNAPC4, RBMX	7	FLG, SBF2, SLC11A2, TUBGCP6, CCDC50, TENM3, SNAPC4
SF188	F	19	4m	Exome sequencing	2014	Global developmental delay, mild intellectual disability, leukoencephalopathy, mild progressive spasticity, neuromuscular involvement, progressive liver parenchymal dearrangement with fibrosis and portal hypertension, progressive renal failure, suspected bilateral optic atrophy	Yes	Yes			Yes	27	4	85	24	0	N/A	1	TUBA1A	12	ALPL, CBL, COL1A1, LTBP1, IL1R1 (provisional), COL18A1, CASK, SYN1, GPRASP2 (provisional), PRPS1, MAMLD1, BGN	5	CBL, IL1R1, GPRASP2, PRPS1, BGN
SF192	F	11	Neonatal	Exome sequencing	2016	Global developmental delay, neonatal seizure, generalized dystonia with mild spasticity, extensive leucoencephalopathy, severe neonatal jaundice, rapid and very extensive involvement of white matter, leucodystrophy	Yes	Yes	Yes		Yes	1	3	144	42	0	N/A	0	N/A	20	ALPL, PHGDH, HACD1, PFN1, ACTG1, COL6A1, AMACR, SASH1, BCOR, CASK, SYN1, HUWE1, PHF8, FGD1, GRIA3, SLC9A6, RBMX, GDI1, FLNA, ATP6AP1	7	PHGDH, PFN1, COL6A1, PHF8, GRIA3, FLNA, ATP6AP1
SF196	M	12	1y	Exome sequencing	2018	Global developmental delay involving motor and speech, mild intellectual disability, autism spectrum disorder, generalized dystonia, mild spasticity	Yes	Yes		Yes	Yes	3	9	236	122	2	TTLL5, PARS2	2	COL4A1, STAT1	35	ALPL, NOTCH2, ADAMTSL4, FLG, PSEN2, ITGA8, PAPSS2, MYOG (provisional), ATP5MD, PHC1 (provisional), PPP1R12A, MMAB, ATP11A, TTLL5, COL1A1, SMAD2, TCF3, DCTN1, ITGB2, TBX1, DNAJB11, ANTXR2, PKD2, NEK1, UQCRQ, COL12A1, PDE1C (provisional), KAT6A, RECQL4, SIGMAR1 (provisional), DOCK11, RBMX, SLC6A8, HCFC1, NUTM2BAS1 (provisional)	14	NOTCH2, ITGA8, PAPSS2, PPP1R12A, ATP11A, SMAD2, DNAJB11, PKD2, NEK1, COL12A1, PDE1C, KAT6A, SLC6A8, NUTM2B-AS1 (provisional)
SF197	F	10	Neonatal	Exome sequencing	2018	Global developmental delay, severe intellectual disability, epileptic spasm, dystonia, bilateral hip subluxation, mildly decrease of mitochondrial complex I and IV activity in muscle, thoracic scoliosis, urination problem, recurrent urinary tract infection, swallowing difficulty, mild ptosis	Yes	Yes	Yes		Yes	5	2	78	19	2	GFM1, ASPSCR1	1	UQCRH (provisional)	6	FLG, ACAD9, SQSTM1, SASH1, LAMP2, RBMX	2	ACAD9, LAMP2
SF212	M	8	Neonatal	Exome sequencing	2017	Developmental delay, Microcephaly, seizures, dystonia, pyruvate dehydrogenase deficiency and mitochondrial complex IV deficiency, lactic acidosis with raised plasma alanine, mild liver derangement	Yes	Yes			Yes	6	3	61	15	1	TRAPPC6B	0	N/A	7	ATP5MD, GALNS, COL1A1, LTBP1, WFS1, DAAM2, PLOD3	2	WFS1, PLOD3
SF226	M	12	Neonatal	Exome sequencing	2016	Global developmental delay, oromotor dysfunction, generalized dystonia, bilateral inguinal hernia, chronic lung disease, recurrent aspriation pneumonia	Yes	Yes			Yes	5	4	133	52	1	RAD51D	1	COL5A2	22	NOTCH2, FLG, ATP5MD, SMPD1, NCAPD2, CNTN1, MMAB, ACTN1, INF2, ENO3, COL1A1, TSEN54, ACTG1, ODC1, ITGB2, CAV3 (provisional), UQCRQ, PDGFRB, NDST1, EIF2AK1 (provisional), DDHD2, FREM1	7	CNTN1, ACTN1, ENO3, ODC1, PDGFRB, NDST1, DDHD2
SF230	F	11	7y	Exome sequencing	2016	Global developmental delay, severe intellectual disability, microcephaly, dystonia, dyskinesia, bilateral hearing impairment, right eye dysgenesis blindness and left eye cataract	Yes	Yes	Yes		Yes	3	6	153	61	2	NDUFB7, HARS	2	ZC3H14, ABHD5	11	FLG, CENPF, SVIL, INF2, LIPC, COL1A1, GFM1, TRIO, SQSTM1, SASH1, ZP3	3	GFM1, TRIO, SQSTM1
SF231	F	12	1m	Exome sequencing	2018	Global developmental delay, infantile spasm with jerky movement, cortical visual impairment, movement disorders, lower and upper limb muscle wasting, and a combination of neuropathic and myopathic changes, worsening of oromoter function, moderate orpharyngeal dysphagia	Yes		Yes		Yes	2	4	254	65	0	N/A	1	POLR2A	41	SPEN, FLG, MIA3 (provisional), COG2 (provisional), PITRM1, FADD, TUBA1A, SUOX, NALCN, ATP11A, OSGEP, BLOC1S6, PIGQ, CYBA, AGBL5, LTBP1, FN1, ABHD12, COL18A1, PI4KA, IDUA, UVSSA, SH3BP2, NDUFAF2, P4HA2, TUBB2A, DSE, PDE1C, AP1S1, TNFRSF11B, MAN1B1, HCCS, MAGED2, MAGT1, GPRASP2, GRIA3, XIAP, BGN, FLNA, RPL10, GDI1	8	PITRM1, FN1, ABHD12, AP1S1, TNFRSF11B, HCCS, MAGT1, GRIA3
SF233	F	7	Neonatal	Exome sequencing	2018	Neonatal seizure with encephalopathy, marked cerebral and cerebellar atrophy with extensive cystic encephalomalacia, severe brainstem dysfunction, progressive myopathic facies with transient lactic acidosis, autonomic dysfunction, transient abnormal liver and renal function, mitochondrial complex IV deficiency			Yes			9	4	97	30	1	IARS	0	N/A	12	FLG, SDHC, HACD1, SVIL, SMPD1, MMAB, GNAS, AMACR, DOCK2, COL12A1, GLIS3, COL5A1	3	GNAS, COL12A1, COL5A1
SF237	M	7	Neonatal	Exome sequencing	2016	Global developmental delay, mild language delay, mild to moderate autism spectrum disorder, suspected attention deficit hyperactivity disorder	Yes			Yes	Yes	6	4	179	70	3	MIB1, MRE11, TRMU	1	MIB1	24	PRDM16, NOTCH2, FLG, PLCE1, ATP5MD, CDKN1C, SMPD1, NCAPD2, PHC1, IRF2BPL, KDM6B, LIG3, COL1A1, SUCLG1, COL6A1, FBLN1, CRELD1, FLNB, FRAS1, PRPH2, SEC63, SASH1, FAM20C, RBMX	9	CDKN1C, LIG3, SUCLG1, FBLN1, CRELD1, FLNB, PRPH2, SEC63, NUTM2B-AS1 (provisional)
SF254	F	13	19m	Exome sequencing	2016	Spastic paraparesis, hypertonia with clonus, lower limb weakness with spasticity, mixed upper and lower neuron sign, limited intelligence	Yes	Yes			Yes	2	1	159	41	0	N/A	1	SNRNP200	21	LEPR, FLG, ERCC6, KCNA4, TCTN2, HADHA, FN1, EYA2, ITGB2, MANF, FRAS1, AMACR, RIPOR2, COL12A1, PDE1C, PDHA1, MAOA, MAGED2, MID2 (provisional), GRIA3, DKC1	7	TCTN2, HADHA, FN1, ITGB2, RIPOR2, COL12A1, PDE1C
SF260	M	13	3y	Exome sequencing	2017	Mild intellectual disability, chronic cerebellar ataxia, progressive cerebellar atrophy, basal ganglia lesion, cerebral lactic acidosis	Yes	Yes			Yes	2	5	95	30	0	N/A	4	DPYD, FBN1, MTFMT, WDR1	10	HSPG2, ATP5MD, NCAPD2, INF2, HERC2, KIF23, COL1A1, ITGB2, DST, RBMX	0	N/A
SF269	M	16	Neonatal	Exome sequencing	2017	Microcephaly, intrauterine growth restriction, mild intellectual disability, dysmorphic features including mild ptosis and epicanthic fold, autism spectrum disorders with inattention features, generalized dystonia, lower limb spasticity, intermittent drooling, mild hyperlipidaemia	Yes	Yes		Yes	Yes	2	7	153	76	1	DARS	0	N/A	17	FUCA1, ABCD3 (provisional), NOTCH2, FLG, CTSF, UBE4A, TCTN2, TELO2, DPH1, COL1A1, ANTXR1, EOGT, UQCRQ, TUBB2A, LAMA4, SLC25A13, CTHRC1	9	ABCD3, UBE4A, TCTN2, DPH1, ANTXR1, EOGT, LAMA4, SLC25A13, CTHRC1
SF270	F	4	Neonatal	Exome sequencing	2019	Moderate to severe intellectual disability, fetal cardiomyopathy, mitochondrial complex II deficiency	Yes				Yes	2	5	141	57	1	XG (https://grch37.ensembl.org/Homo_sapiens/Gene/Phenotype?db=core;g=ENSG00000124343;r=X:2670091-2734539)	0	N/A	14	PLAU, CAT, CTSF, NCAPD2, EFEMP1, COL6A2, NF2, FRAS1, COL12A1, SASH1, PDE1C, MSR1, TMEM38B, RBMX	4	EFEMP1, NF2, COL12A1, TMEM38B
SF285	M	8	10m	Exome sequencing	2020	Mild developmental delay, short stature, bilateral mild to severe mixed hearing loss, history of atypical hemolytic uremic syndrome	Yes				Yes	3	4	164	66	0	N/A	2	PRKD1, NSF	17	SUOX, ACAN, LMF1, ACSF3, SPG7, COL1A1, CNOT3, TTC7A, MSH2, FN1, CD2AP, COL12A1, SASH1, FOXP2, ASPH, CTHRC1, RBMX	6	TTC7A, MSH2, FN1, CD2AP, COL12A1, ASPH
SF289	M	7	2y	Targeted genes analysis by NGS/MLPA	2018	Atypical febrile convulsion, autism spectrum disorder, bilateral undescended testes			Yes	Yes	Yes	1	2	NA	NA	1	KIAA1109	2	KIAA1109, GLI3	N/A	N/A (No WES was done)	N/A (No WES was done)	N/A (No WES was done)
SF293	F	4	Neonatal	Exome sequencing	2021	Global developmental delay, severe failure to thrive, soft facial dysmorphism, hepatomagly, central adrenal insufficiency	Yes				Yes	6	5	144	49	2	KARS, SPG11	4	YARS, HERC2, AP3D1 (provisional), LRSAM1	20	NOTCH2, ADAMTSL4, FLG, PAPSS2, NARS2, SOS2, NUP88, RHBDF2, RAB3GAP1, SPEG, KIF15 (provisional), SLC25A26, IL7R, UQCRQ, LEMD2, COL12A1, SASH1, FGD1, RBMX, ABCD1	6	ADAMTSL4, PAPSS2, RAB3GAP1, KIF15, SLC25A26, COL12A1
						Number of patients	29	23	14	4	30	136	151	3670	1286	24		53		426		140	Total	Total hits
						%	85.2941	67.6471	41.1765	11.7647	88.2353	4	4.44118	111.212	38.9697	0.705882		1.55882		12.9091		4.24242	Average	Average hits per participant
* Definition of "OMIM gene": Based on information retrieved from omim.org in August 2024. Gene entries that were indicated to be associated with "nondiseases" (with brackets "[ ]"), or contribute to susceptibility to mulitfactorial disorders or infection (with braces "{ }") were not counted. Gene entries indicated to have provisional relationship to a disease phenotype (with "?") were counted.
